# Supplementary material for: Synthesis and Characterization of a “Clickable” PBR28 TSPO-Selective Ligand Derivative Suitable for the Functionalization of Biodegradable Polymer Nanoparticles
Source: Nanomaterials (Basel). 2021 Jun 28;11(7):1693. doi: 10.3390/nano11071693 (PMC8308144; doi:10.3390/nano11071693)
Supplement: Supplementary file 1 [file nanomaterials-11-01693-s001.zip]

Archive with 1 entries (1 files):
- nanomaterials-1197354-supplementary.pdf
